# Supplementary material for: Disclosure of Pharmaceutical Industry Funding of Patient Organisations in Nordic Countries: Can Industry Self-Regulation Deliver on its Transparency Promise?
Source: Int J Health Serv. 2022 Mar 1;52(3):347–62. doi: 10.1177/00207314221083871 (PMC9203660; doi:10.1177/00207314221083871)
Supplement: sj-ods-3-joh-10.1177_00207314221083871 - Supplemental material for Disclosure of Pharmaceutical Industry Funding of Patient Organisations in Nordic Countries: Can Industry Self-Regulation Deliver on its Transparency Promise? [file sj-ods-3-joh-10.1177_00207314221083871.ods]

## Sheet: Sheet1
	title	start_date	stop_date	company	partner	generic_national_partner	primary_disease	top_level_condition_areas	general_condition_area	primary_ICD_code	project_description	economy	value_SEK	inflation_adjusted_2018	value_EUR	country
873	Rundabordsdiskussion	1-25-2017 0:00:00	5-31-2017 0:00:00	Eli Lilly	Ung med Psoriasis	Psoriasisförbundet	Psoriasis	12	Diseases of the skin and subcutaneous tissue	L40	Lilly och Patientföreningen Ung med Psoriasis	Lilly betalar kostnaderna för genomförandet av arrangemanget, dvs lokal och förtäring samt arvode till moderator I samband med motet.	Not specified	#N/A	#N/A	SWE
915	IEEPO 2017	3-15-2017 0:00:00	3-16-2017 0:00:00	Roche	Neuroförbundet	Neuroförbundet	Diseases of the nervous system	6	Diseases of the nervous system	G10-G99	Roche arrangerar ett globalt rådsgruppsmöte för patientföreningar i Madrid 15-16 mars 2017. Deltagarna delar med sig av sin kunskap och erfarenheter till andra deltagare.	Roche står för resa och boende under motet. Inget arvode utgår.	Not specified	#N/A	#N/A	SWE
912	IEEPO 2017	3-15-2017 0:00:00	3-16-2017 0:00:00	Roche	Förbundet Blödarsjuka i Sverige	Förbundet Blödarsjuka i Sverige	Hemophilia	3	Diseases of the blood and blood-forming organs and certain disorders involving the immune mechanism	D65-D69	Roche arrangerar ett globalt rådsgruppsmöte för patientföreningar i Madrid 15-16 mars 2017. Deltagarna delar med sig av sin kunskap och erfarenheter till andra deltagare.	Roche står för resa och boende under motet. Inget arvode utgår.	Not specified	#N/A	#N/A	SWE
913	IEEPO 2017	3-15-2017 0:00:00	3-16-2017 0:00:00	Roche	Gynsam - Gyncancerföreningarnas nationella samarbetsorganisation	Gynsam - Gyncancerföreningarnas nationella samarbetsorganisation	Malignant neoplasms of female genital organs	2	Neoplasms	C51-C65	Roche arrangerar ett globalt rådsgruppsmöte för patientföreningar i Madrid 15-16 mars 2017. Deltagarna delar med sig av sin kunskap och erfarenheter till andra deltagare.	Roche står för resa och boende under motet. Inget arvode utgår.	Not specified	#N/A	#N/A	SWE
914	IEEPO 2017	3-15-2017 0:00:00	3-16-2017 0:00:00	Roche	Mun-& halscancerförbundet	Mun-& halscancerförbundet	Malignant neoplasms of lip, oral cavity and pharynx	2	Neoplasms	C00-D14	Roche arrangerar ett globalt rådsgruppsmöte för patientföreningar i Madrid 15-16 mars 2017. Deltagarna delar med sig av sin kunskap och erfarenheter till andra deltagare.	Roche står för resa och boende under motet. Inget arvode utgår.	Not specified	#N/A	#N/A	SWE
911	IEEPO 2017	3-15-2017 0:00:00	3-16-2017 0:00:00	Roche	Blodcancerförbundet	Blodcancerförbundet	Malignant neoplasms of lymphoid, hematopoietic and related tissue	2	Neoplasms	C81-C96 (also other)	Roche arrangerar ett globalt rådsgruppsmöte för patientföreningar i Madrid 15-16 mars 2017. Deltagarna delar med sig av sin kunskap och erfarenheter till andra deltagare.	Roche står för resa och boende under motet. Inget arvode utgår.	Not specified	#N/A	#N/A	SWE
917	IEEPO 2017	3-15-2017 0:00:00	3-16-2017 0:00:00	Roche	Svenska ödemförbundet	Svenska ödemförbundet	Oedema (Lymphedema, Lipoedema)	9	Diseases of the circulatory system	I89.0	Roche arrangerar ett globalt rådsgruppsmöte för patientföreningar i Madrid 15-16 mars 2017. Deltagarna delar med sig av sin kunskap och erfarenheter till andra deltagare.	Roche står för resa och boende under motet. Inget arvode utgår.	Not specified	#N/A	#N/A	SWE
935	Rundabordsdiskussion inom Diabetes - Almedalen 2017	4-1-2017 0:00:00	10-31-2017 0:00:00	Eli Lilly	Svenska Diabetesförbundet	Svenska Diabetesförbundet	Diabetes (Type I and Type II)	4	Endocrine, nutritional and metabolic diseases	E10, E11	Lilly anordnar en rundabordsdiskussion för att diskutera framtidens diabetesvård under Almedalen 2017. Diskussionen äger rum måndagen den 3:e juli på Gotlands museum i Visby	Lilly betalar kostnaderna för arrangerande av rundabordsdiskussionen, dvs. lokal och förtäring i samband med mötet, samt arvode för moderator och skriftlig sammanfattning av mötet. SDF (representant sittande ordförande) finansierar sina egna resor till Visby, arvode utgår ej. I övrigt förekommer heller inget ekonomiskt stöd mellan parterna.	Not specified	#N/A	#N/A	SWE
968	Rapport om tillgång till magnetröntgen	5-1-2017 0:00:00	5-31-2017 0:00:00	Roche	Neuroförbundet	Neuroförbundet	Multiple sclerosis	6	Diseases of the nervous system	G35	Roche kommer tillsammans med Neuroförbundet att producera en rapport angående tillgången till magnetkameraundersökning och läkare för patienter med MS.	Roche star för kostnader för konsulten Reformklubben och Neuroförbundet står för kostnader för tillhandahållandet av egen personal i projektet.	Not specified	#N/A	#N/A	SWE
976	Diabetestinget 2017	5-12-2017 0:00:00	5-13-2017 0:00:00	Eli Lilly	Diabetesföreningen i Skånes län	Svenska Diabetesförbundet	Diabetes (Type I and Type II)	4	Endocrine, nutritional and metabolic diseases	E10, E11	Diabetestinget som i år är i Lund den 12/5-2017 på Psykiatrihuset, Baravägen 1A i Lund är ett årligt återkommande möte. Mötet vänder sig till de som arbetar med diabetes, diabetesorganisationer, allmänhet och politiker i region Skåne. På mötet diskuteras diabetesvården i Skåne utifrån professionens och politikernas perspektiv.	Sponsringen får endast användas för att kunna genomföra de yrkesmässiga delarna av aktiviteten. Lilly betalar faktura från mottagaren.	Not specified	#N/A	#N/A	SWE
999	Bröstcancer - Globalt rådsgruppsmöte för patientföreträdare	6-27-2017 0:00:00	6-28-2017 0:00:00	Roche	BRO Bröstcancerföreningarnas Riksorganisation	Bröstcancerförbundet	Malignant neoplasm of breast	2	Neoplasms	C50	Roche anordnar ett globalt rådsgruppsmöte för patientföreträdare inom bröstcancer där deltagarna från BRO får en chans att utbyta erfarenheter och knyta kontakter med andra patientföreträdare från hela världen.	Roche står för resa, boende och uppehälle I samband med mötet.	Not specified	#N/A	#N/A	SWE
1005	Almedalen - rundabordssamtal	7-3-2017 0:00:00	7-3-2017 0:00:00	Roche	Neuroförbundet	Neuroförbundet	Diseases of the nervous system	6	Diseases of the nervous system	G10-G99	Rundabordssamtal med utgångspunkt från en sammanställd rapport med underlag från en undersökning bland Neuroförbundets medlemmar.	Roche står för alla kostnader för konsultarvode, Neuroförbundet står för alla kostnader för personal i samband med att ta fram rapporten samt i samband med aktiviteten i Almedalen.	Not specified	#N/A	#N/A	SWE
1015	Rundabordsdiskussion Almedalen	7-4-2017 0:00:00	7-5-2017 0:00:00	Eli Lilly	Psoriasisförbundet	Psoriasisförbundet	Psoriasis	12	Diseases of the skin and subcutaneous tissue	L40	Rundabordsdiskussionen skall äga rum 5/ 2017 på Gotlands Museum I Visby. Parterna har kommit överens om att Lilly anlitar en representant från Psoriasisförbundet, Ines Uusman, som deltagare I rundabordsdiskussionen. Rundabordsdiskussionen kommer inte att ha någon pubilk. I referat från motet kommer att anges att vederbörande deltagit I motet.	Lilly betalar kostnaderna för arrangerandet av rundabordsdiskussionen, dvs local och förtäring I samband med motet samt arvode till moderator. Llly finansierar resa till och från seminariet för Ines Uusman från Psoriasisförbundet, arvode utgår ej. I övrigt förekommer heller inget stöd mellan parterna.	Not specified	#N/A	#N/A	SWE
1016	Rundabordsdiskussion Reumatoid Artrit	7-4-2017 0:00:00	7-5-2017 0:00:00	Eli Lilly	Reumatikerförbundet	Reumatikerförbundet	Rheumatoid arthritis	13	Diseases of the musculoskeletal system and connective tissue	M05-M06	Rundabordsdiskussion ska äga tum 4/7 2017 13.00-14.30 på Gotlands museum I Visby.Parterna har kommit överrens om att Lilly Anlitar en representant, Caroline Liljegren från Reumatikerförbundet som deltagande I Rundabordsdiskussionen. Rundabordsdiskussionen kommer inte att ha någon public. I referat från motet kommer att anges att vederbörande deltagit I motet.	Lilly betalar kostnaderna för arrangerandet av rundabordsdiskussionen, dvs local och förtäring I samband med motet samt arvode till moderator. Arvode för representant från Reumatikerförbundet utgår ej. I övrigt förekommer heller inget stöd mellan parterna.	Not specified	#N/A	#N/A	SWE
1020	Utbildningsprogram inom sjukdomen lungfibros, IPF	8-8-2017 0:00:00	3-31-2018 0:00:00	Boehringer Ingelheim	Riksföreningen för lungfibros	Riksföreningen för lungfibros	Lung fibrosis	10	Diseases of the respiratory system	J84.1	Samarbete för att skapa ett utbildningsprogram inom sjukdomen IPF.	Boehringer Ingelheim tillhandahåller utbildningsmaterial i samarbete med patientföreningen för lungfibros.	Not specified	#N/A	#N/A	SWE
1050	Nordic Hemophilia meeting 2017	9-15-2017 0:00:00	9-16-2017 0:00:00	Bayer	Förbundet Blödarsjuka i Sverige	Förbundet Blödarsjuka i Sverige	Hemophilia	3	Diseases of the blood and blood-forming organs and certain disorders involving the immune mechanism	D65-D69	Both parties are active in the field of Hemophilia and have agreed to collaborate and Bayer should sponser: "Nordic Hemophilia meeting, September 15th-17th 2017. Description and purpose of the project: One of the most important tasks is to influence and motivate politicians, governments, members and organizations to create conditions for our members to have a good life and opportunity to particip…	The Organisation shall organize the whole meeting and as a market return service for sponsoring the Project provide Bayer with: Exhibition area 1x1 m for Roll-up. (Friday September 15th between 16.00 – 19.00 and Saturday september 16th between 08.00 – 17.00). Two participants from Bayer staff may participate free of charge. Bayer's logo will be presented in the program and during the meeting. Bay…	Not specified	#N/A	#N/A	SWE
1068	Föredrag av representant för Lungcancerföreningen i utbildningssyfte	9-29-2017 0:00:00	9-29-2017 0:00:00	AstraZeneca	Lungcancerföreningen	Lungcancerföreningen	Malignant neoplasm of bronchus and lung	2	Neoplasms	C34	Uppdraget för representant för Lungcancerföreningen är att i egenskap av patient dela med sig av sina erfarenheter kring att leva med diagnosen lungcancer inför ett auditorium AZ medarbetare	AstraZeneca förbinder sig att täcka kostnaderna för resor till och från Södertälje från hemorten för Lungcancerföreningens representant.	Not specified	#N/A	#N/A	SWE
1070	Kommunikation kring kronisk migrän. "Orättvisor inom migränvården"	10-1-2017 0:00:00	9-30-2018 0:00:00	Allergan	Huvudvärksförbundet	Huvudvärksförbundet	migraine	6	Diseases of the nervous system	G43	Projektet handlar om kommunikation kring kronisk migrän, rätten till diagnos och den orättvisa vården i Sverige och syftar till att förbättra situationen för de som lider av huvudvärk och kronisk migrän.	Arbetsinsatsen i projektet fördelas jämt mellan Allergan och Huvudvärksförbundet och stödjer inte vardagligt arbete hos HF. Tredje part kommer att användas för projektledning och PR support och bekostas av Allergan. Inga pengar överförs till Huvudvärksförbundet	Not specified	#N/A	#N/A	SWE
1081	Samarbete kring ämnet fatigue	10-15-2017 0:00:00	12-31-2017 0:00:00	Biogen	Neuroförbundet	Neuroförbundet	Multiple sclerosis	6	Diseases of the nervous system	G35	Att tillsammans sprida kunskap om Fatigue vid MS. Att genom en film och broschyr öka kunskapen om fatigue vid MS i digitala kanaler i Biogens och Neuroförbundets regi. Materialet som finns och är utvecklat av Biogen i samarbete med en sjukgymnast väl insatt i ämnet är en film som beskriver hur det är att uppleva MS fatigue samt en brochyr riktad mot patienter med MS med enkla tips oh råd kring hu…	Biogen står för utvecklingskostnaderna av redan befintligt material och ingen värdeöverföring sker mellan Biogen och Neuroförbundet. Biogen står för kostnaderna relaterade att anpassa material för att kunna finnas tillgängligt på olika kanaler och platformar.	Not specified	#N/A	#N/A	SWE
1100	Politiskt hivseminarium	11-9-2017 0:00:00	12-23-2017 0:00:00	Gilead	HIV-Sverige	HIV-Sverige	HIV, AIDS	1	Certain infectious and parasitic diseases	B20	Seminarium i SLL om rådande hivsituation och utmaningar med en åldrande population	HIV Sverige använder sig av en konsult för det förberedande arbetet. Gilead betalar konsulten för detta arbete men är inte involverad i planeringen av seminariet. Gilead står för möjliga resekostnader för föreläsare i anslutning till och från seminariet, samt eventuellt ett arvode för en läkare.	Not specified	#N/A	#N/A	SWE
1151	Seminarieturné om IPF för patienter och anhöriga	1-1-2018 0:00:00	12-31-2018 0:00:00	Roche	Riksföreningen för lungfibros	Riksföreningen för lungfibros	Lung fibrosis	10	Diseases of the respiratory system	J84.1	Riksföreningen för lungfibros ska genomföra en föreläsningsturné på universitetsklinikerna i Sverige med start i Stockholm den 16 januari 2018. Syftet är att informera om sjukdomen samt rekrytera medlemmar till patientföreningen. Projektet är ett samarbete mellan patientföreningen, Roche och Boehringer Ingelheim.	Roche står för alla kostnader för lättare förtäring, lokal, inbjudan, eventuella resor och arvoden för föreläsarna, samt filmning av en föreläsning som sedan läggs på föreningens hemsida. Alla kostnader delas med Boehringer Ingelheim. Riksföreningen för lungfibros står för arbetskostnader att arrangera mötet, tex boka föreläsare och lokaler.	Not specified	#N/A	#N/A	SWE
1148	Psoriasis	1-1-2018 0:00:00	12-31-2018 0:00:00	Novartis	Förbundet Ung med Psoriasis	Psoriasisförbundet	Psoriasis	12	Diseases of the skin and subcutaneous tissue	L40	Öka kunskapen om Psoriasis och aktivera patienter att ta ansvar för sin egen sjukdom kampanj "Fråga din Doktor" på en digital site.	-	Not specified	#N/A	#N/A	SWE
1162	Seminarium i Almedalen - Hur ska vi undvika att närstående blir sjuka av svensk cancervård?	2-1-2018 0:00:00	7-31-2018 0:00:00	Roche	Cancerkompisar	Cancerkompisar	Neoplasms	2	Neoplasms	C00-D49	Roche och Cancerkompisar vill uppmärksamma anhörigas situation genom att genomföra ett seminarium i Almedalen för att väcka debatt om viktiga frågor angående anhörigas situation och de utmaningar som sjukvård och patienter står inför.	Roche AB har åtagit sig att stå för alla kostnader för planeringsarbetet samt lokal och förtäring. Cancerkompisar har åtagit sig att stå för alla kostnader för att bjuda in paneldeltagare och publik, annonsering och marknadsföring av seminariet samt att leda planeringsarbetet.	Not specified	#N/A	#N/A	SWE
1201	IEEPO 2018 - Globalt patientföreträdarmöte	3-14-2018 0:00:00	3-15-2018 0:00:00	Roche	Neuroförbundet	Neuroförbundet	Diseases of the nervous system	6	Diseases of the nervous system	G10-G99	Roche arrangerar ett globalt rådsgruppsmöte, IEEPO (International Experience Exchange Meeting) för patientrepresentanter från hela världen i Aten 14-15 mars 2018.	Roche står för resa, boende och förtäring i samband med mötet.	Not specified	#N/A	#N/A	SWE
1200	IEEPO 2018 - Globalt patientföreträdarmöte	3-14-2018 0:00:00	3-15-2018 0:00:00	Roche	Förbundet för blödarsjuka i Sverige	Förbundet Blödarsjuka i Sverige	Hemophilia	3	Diseases of the blood and blood-forming organs and certain disorders involving the immune mechanism	D65-D69	Roche arrangerar ett globalt rådsgruppsmöte, IEEPO (International Experience Exchange Meeting) för patientrepresentanter från hela världen i Aten 14-15 mars 2018.	Roche står för resa, boende och förtäring i samband med mötet.	Not specified	#N/A	#N/A	SWE
1202	IEEPO 2018 - Globalt patientföreträdarmöte	3-14-2018 0:00:00	3-15-2018 0:00:00	Roche	Nätverket mot Cancer	Nätverket mot cancer	Neoplasms	2	Neoplasms	C00-D49	Roche arrangerar ett globalt rådsgruppsmöte, IEEPO (International Experience Exchange Meeting) för patientrepresentanter från hela världen i Aten 14-15 mars 2018.	Roche står för resa, boende och förtäring i samband med mötet.	Not specified	#N/A	#N/A	SWE
1214	Enkätundersökning	4-3-2018 0:00:00	8-31-2018 0:00:00	Teva	Huvudvärksförbundet	Huvudvärksförbundet	migraine	6	Diseases of the nervous system	G43	Teva Sweden genomför i samarbete med Huvudvärksförbundet en webbaserad enkätundersökning med förbundets medlemmar. Undersökningen adresserar frågeställningar kring migränsjukdomen och dess livspåverkan.	Huvudvärksförbundet ersätts för de timmar (maximalt 20 timmar) som läggs ner på administration kring enkätens utformning och utskick till medlemmarna.	Not specified	#N/A	#N/A	SWE
1288	Rådsgruppsmöte	6-26-2018 0:00:00	6-27-2018 0:00:00	Roche	Bröstcancerförbundet	Bröstcancerförbundet	Malignant neoplasm of breast	2	Neoplasms	C50	Roche anordar ett årligen återkommande rådsgruppsmöte för patientföreningar med syftet att inhämta kunskap avseende det arbete de bedriver, vilka deras prioriteringar är och vilken service och resultat de önskar av de som tilhandahåller behandlingar och sjukvård. Mötet erbjuder också en unik möjlighet till nätverkande mellan patientföreningar, inom bröstcancerområdet.	Roche AB har åtagit sig att stå för alla kostnader för resa och boende i samband med mötet. Bröstcancerförbundet har åtagit sig att stå för alla kostnader för deltagarens tid.	Not specified	#N/A	#N/A	SWE
1340	European Diabetes Patient Advocacy Summit 2018	9-27-2018 0:00:00	9-28-2018 0:00:00	Novo Nordisk	Diabetesförbundet	Svenska Diabetesförbundet	Diabetes (Type I and Type II)	4	Endocrine, nutritional and metabolic diseases	E10, E11	Mötet arrangeras av Novo Nordisk Region Europa och målgruppen för mötet är representanter för patientorganisationer inom diabetes i Europa. Syftet med mötet är att skapa förutsättningar för dessa organisationer att vidareutveckla sin verksamhet genom inspirerande föreläsningar, delande av best practice och möjlighet att träffa andra Europeiska patientorganisationer som arbetar med liknande fråges…	Novo Nordisk bekostar resa, kost och logi för Cajsa Lindberg som är engagerad som talare i det officiella programmet.	Not specified	#N/A	#N/A	SWE
1357	3rd NSCLC Organistaion Advisory Board Meeting	10-17-2018 0:00:00	10-18-2018 0:00:00	Boehringer Ingelheim	Lungcancerföreningen	Lungcancerföreningen	Malignant neoplasm of bronchus and lung	2	Neoplasms	C34	1.Presentation/ Diskussion och Råd angående följande ämnen: Introduction and presentation of Real World Evidence(RWE) Breakout session 1: Patient Organisation Perspectives and advice on RWE 2.Presentation/Diskussion och Råd angående Survey outcome on Oncologists perceptions and attitudes. Breakout session 2: Understanding the importance of the physician and patient dialogue 3.Breakout session 3: …	1 deltagare Ett avtal med LuCE (Lungcancer Europe) och Boehringer Ingelheim Tyskland för ersättning av resa och en övernattning Kontaktnamn LuCE Regine.deniel.ihlen@luncancererope.eu	Not specified	#N/A	#N/A	SWE
1397	Enkäundersökning och djupintervjuer	11-28-2018 0:00:00	6-30-2019 0:00:00	Roche	Förbundet Blödarsjuka i Sverige	Förbundet Blödarsjuka i Sverige	Hemophilia	3	Diseases of the blood and blood-forming organs and certain disorders involving the immune mechanism	D65-D69	Roche och FBIS har för avsikt att genomföra en större enkätundersökning med flervalsfrågor och 10 öppna djupintervjuer bland förbundets medlemmar med blödnings för att närmare skaffa sig förståelse för de utmaningar och behov dessa patienter ställs inför.	Roche AB har åtagit sig att stå för alla kostnader för leverantör av undersökningen. FBIS har åtagit sig att stå för alla kostnader för som uppstår i samband med tillhandahållande av personella resurser för undersökningens möjliggörande.	Not specified	#N/A	#N/A	SWE
1404	Lilla boken om lungcancer	12-1-2018 0:00:00	6-30-2019 0:00:00	Roche	Lungcancerföreningen	Lungcancerföreningen	Malignant neoplasm of bronchus and lung	2	Neoplasms	C34	Roche har tidigare i samarbete med Lungcencerförbundet producerat en skrift som heter ”En Liten bok om Lungcancer” Detta projekt gäller en uppdatering av densamma.	Roche står för alla kostnader i samband med lay out och tryck. Lungcancerförbundet står för alla kostnader för textproduktion.	Not specified	#N/A	#N/A	SWE
1406	Informationskampanj	12-10-2018 0:00:00	1-31-2019 0:00:00	Teva	Huvudvärksförbundet	Huvudvärksförbundet	migraine	6	Diseases of the nervous system	G43	Rapporten ”Sjukdomsbördan vid migrän i Sverige – en enkätstudie av resurskonsumtion och livskvalitet” har nyligen publicerats av Institutet för hälso- och sjukvårdsekonomi. Huvudvärksförbundet vill sprida innehållet i rapporten genom media med syfte att öka förståelsen för alla som är drabbade av migrän.	Huvudvärksförbundet ersätts för inläsning och bearbetning av rapport samt kommunikation med media. Totalt maximalt 40 timmar.	Not specified	#N/A	#N/A	SWE
1441	Samarbetsprojekt Patient journey NET VGR	1-31-2019 0:00:00	12-31-2019 0:00:00	Novartis	Carpa NET	CARPA patientförening	Malignant neuroendocrine tumors	2	Neoplasms	C7A	Syftet med detta forskningsprojekt är att kartlägga och analysera patientresan från symptomstart till diagnos hos patienter med tunntarms-NET. Målet är att efter kartläggning av svenska förhållanden kunna identifiera de grundläggande faktorer här som är orsaken till förseningar i fastställande av korrekt diagnos. På så vis skulle detta forskningsprojekt kunna bidra till att uppmärksamma problemat…	Novartis kommer att bekosta resa till möten.	Not specified	#N/A	#N/A	SWE
1476	Undersökning bland medlemmar ang patienträttigheter	2-24-2019 0:00:00	8-30-2019 0:00:00	Roche	Bröstcancerförbundet	Bröstcancerförbundet	Malignant neoplasm of breast	2	Neoplasms	C50	Roche och Bröstcancerförbundet har intresse av att kartlägga på vilket sätt patienter med bröstcancer får sina rättigheter tillgodosedda i Svensk sjukvård. Genomföra en undersökning bland Bröstcancerförbundets medlemmar med fokus på patienträttigheter och sammanfatta resultaten i rapportform.	Roche AB har åtagit sig att stå för alla kostnader för konsultarvoden. Bröstcancerförbundet har åtagit sig att stå för alla kostnader för personal och möteslokal nödvändiga för genomförandet av projektet.	Not specified	#N/A	#N/A	SWE
1484	Informationskort Njurcancerföreningen Väst	3-14-2019 0:00:00	3-15-2019 0:00:00	IPSEN	Njurcancerföreningen Väst	Njurcancerföreningen	Malignant neoplasm of kidney	2	Neoplasms	C64-65	Obs! Detta samarbete har legat i fel databas och har därför flyttats till "intresseorganisationer" 2020-11-05 Ipsen har hjälpt till att ta fram ett informationskort om föreningen som man kan dela ut.	Ipsen står för produktion av kortet som tryckts I 300 ex.	Not specified	#N/A	#N/A	SWE
1517	IPF-rapportR	4-8-2019 0:00:00	6-30-2019 0:00:00	Roche	Riksföreningen för lungfibros	Riksföreningen för lungfibros	Lung fibrosis	10	Diseases of the respiratory system	J84.1	Roche AB i samarbete med Boehringer Ingelheim och Riksföreningen för lungfibros önskar uppmärksamma sjukdomsområdet genom att producera en IPF-rapport som kan användas av föreningen och läkemedelsföretagen. Förhoppningen är också att DN ska kunna göra ett reportage som belyser sjukdomen och dess problematik, i syfte att väcka debatt och skapa uppmärksamhet.	Roche står för tryckkostnader, föeringen står för arbetskostnader.	Not specified	#N/A	#N/A	SWE
1526	Drömfångaren - Vinnovaprojekt	4-26-2019 0:00:00	6-14-2020 0:00:00	Pfizer	Riksorganisationen Unga Reumatiker	Reumatikerförbundet	Juvenile Arthritis	13	Diseases of the musculoskeletal system and connective tissue	M08	Unga Reumatiker har fått anslag från Vinnova att med Gullers Grupp, Pfizer, barnreumatologen Astrid Lindgrens Barnsjukhus/Karolinska Universitetssjukhuset och Akademiskt specialistcentrum, Centrum för Reumatologi utveckla Drömfångaren. Drömfångaren är ett innovativt tillgänglighetsanpassat digitalt verktyg för unga med reumatisk sjukdom som tar sin utgångspunkt i det friska och det möjliga i stäl…	Projektet bekostas med anslag från Vinnova.	Not specified	#N/A	#N/A	SWE
1543	Patient Charter - Projekt svår astma	5-16-2019 0:00:00	9-30-2019 0:00:00	AstraZeneca	Astma- och Allergiförbundet	Astma- och Allergiförbundet	Asthma	10	Diseases of the respiratory system	J45	Samarbete för att tillsammans med experter utveckla en Patient Charter för svår astma som kommer att publiceras på Astma och Allergiförbundets hemsida och i en lämplig svensk tidskrift. Projektet kommer att inledas med en workshop	AstraZeneca står för kostnaderna för konsultarvoden, möteskostnader och kostnad för att producera Patient Charter för svår astma.	Not specified	#N/A	#N/A	SWE
1556	Internationella MS dagen	5-27-2019 0:00:00	6-30-2019 0:00:00	Roche	European MS Foundation	European MS Foundation	Multiple sclerosis	6	Diseases of the nervous system	G35	Sista onsdagen i maj varje år arrangeras internationella MS-dagen. Den lanserades 27 maj 2009 med över 200 event i 67 länder. Syftet är att öka kännedomen om MS och stärka nätverket av personer som lever med MS runt omkring i världen. 2019 kommer Roche och Stiftelsen att gemensamt arrangera mötet som går av stapeln i Stockholm den 27 Maj 2019. Roche och Stiftelsen kommer att sätta agendan, boka l…	Roche AB har åtagit sig att stå för 50% av de kostnader som uppstår. Stiftelsen har åtagit sig att stå för 50% av de kostnader som uppstår	Not specified	#N/A	#N/A	SWE
1558	European Diabetes Patient Advocacy Summit 2019	5-28-2019 0:00:00	5-29-2019 0:00:00	Novo Nordisk	Diabetesförbundet	Svenska Diabetesförbundet	Diabetes (Type I and Type II)	4	Endocrine, nutritional and metabolic diseases	E10, E11	Mötet arrangeras av Novo Nordisk Region Europa och målgruppen för mötet är representanter för patientorganisationer inom diabetes i Europa. Syftet med mötet är att skapa förutsättningar för dessa organisationer att vidareutveckla sin verksamhet genom inspirerande föreläsningar, delande av best practice och möjlighet att träffa andra Europeiska patientorganisationer som arbetar med liknande fråges…	Novo Nordisk bekostar 50% av kostnaden för resa, kost och logi	Not specified	#N/A	#N/A	SWE
1559	European Diabetes Patient Advocacy Summit 2019	5-28-2019 0:00:00	5-29-2019 0:00:00	Novo Nordisk	Diabetesorganisationen i Sverige (DiOS)	Svenska Diabetesförbundet	Diabetes (Type I and Type II)	4	Endocrine, nutritional and metabolic diseases	E10, E11	Mötet arrangeras av Novo Nordisk Region Europa och målgruppen för mötet är representanter för patientorganisationer inom diabetes i Europa. Syftet med mötet är att skapa förutsättningar för dessa organisationer att vidareutveckla sin verksamhet genom inspirerande föreläsningar, delande av best practice och möjlighet att träffa andra Europeiska patientorganisationer som arbetar med liknande fråges…	Novo Nordisk bekostar 50% av kostnaden för resa, kost och logi	Not specified	#N/A	#N/A	SWE
1560	European Diabetes Patient Advocacy Summit 2019	5-28-2019 0:00:00	5-29-2019 0:00:00	Novo Nordisk	Storstockholms Diabetesförening (SSDF)	Svenska Diabetesförbundet	Diabetes (Type I and Type II)	4	Endocrine, nutritional and metabolic diseases	E10, E11	Mötet arrangeras av Novo Nordisk Region Europa och målgruppen för mötet är representanter för patientorganisationer inom diabetes i Europa. Syftet med mötet är att skapa förutsättningar för dessa organisationer att vidareutveckla sin verksamhet genom inspirerande föreläsningar, delande av best practice och möjlighet att träffa andra Europeiska patientorganisationer som arbetar med liknande fråges…	Novo Nordisk bekostar 50% av kostnaden för resa, kost och logi	Not specified	#N/A	#N/A	SWE
1584	Almedalen 2019 – Canceröverlevare – men sen då?	7-1-2019 0:00:00	7-1-2019 0:00:00	AMGEN	Nätverket mot cancer	Nätverket mot cancer	Neoplasms	2	Neoplasms	C00-D49	NMC kommer att arrangera ett seminarium 1 juli 2019. Seminariet är en uppföljning av ”Världscancerdagen” den 4 februari 2019. Vi lyfter cancervården sett ur ett patientperspektiv från prevention och canceretik, framtidsspaning (precisionsmedicin) och rehabilitering under och efter cancerbehandling samt överföring till primärvård/kommunal omsorg och ASIH. Vi anser det är viktigt debattera aktuella…	Se bif budget	No budget included	#N/A	#N/A	SWE
1689	Nordic PAG Round table discussions	11-12-2019 0:00:00	11-12-2019 0:00:00	Otsuka	SchizofreniförbundetSchizofreniförbundet	Schizofreniförbundet	schizophrenia	5	Mental, Behavioral and Neurodevelopmental disorders	F20	Round table discussions with the Nordic organisations to enhance collaboration.	Meeting arrangement including moderator, food and travel for attendees from Denmark, Finland and Norway.	Not specified	#N/A	#N/A	SWE
